# Supplementary material for: Molecular Clock of Neutral Mutations in a Fitness-Increasing Evolutionary Process
Source: PLoS Genet. 2015 Jul 15;11(7):e1005392. doi: 10.1371/journal.pgen.1005392 (PMC4503671; doi:10.1371/journal.pgen.1005392)
Supplement: S1 Table — The Gene names, JWID, position in DH1 are from GenoBase. The Position, Codon change, amino acid change of each genome mutation are listed with the functional descriptions of the corresponding gene. (XLS) [file pgen.1005392.s002.xls]

## Sheet: Table S1
Primer F	Primer R	JWID	gene name	JWID	genome position	changes in nucleotide	Gene (amino acid) position		Nucleotide (Anc)	Nucleotide (mutant)	Codon change	Amino acid change	Function
45L-78-F1	45L-78-R1	JW2037	fcl	JW2037	1750926	C→T	61 (21)	fcl	C	T	CGG → TGG	Arg → Trp	bifunctional GDP-fucose synthetase: GDP-4-dehydro-6-deoxy-D-mannose epimerase and GDP-4-dehydro-6-L-deoxygalactose reductase
45L-90-F1	45L-90-R1	JW3512	dppB	JW3512	178103	T→A	131 (44)	dppB	T	A	ATC → AAC	Ile → Asn	dipeptide transporter-!- membrane component of ABC superfamily
45L-91-F1	45L-91-R1	JW3370	yhgF	JW3370	345514	T→A	866 (289)	yhgF	T	A	ATG → AAG	Met → Lys	predicted transcriptional accessory protein
45L-92-F1	45L-92-R1	JW3180	gltD	JW3180	523699	G→A	868 (290)	gltD	G	A	GTG → ATG	Val → Met	glutamate synthase, 4Fe-4S protein, small subunit
45L-96-F1	45L-96-R1	JW2054	yegD	JW2054	1730141	T→G	242 (81)	yegD	T	G	GTT → GGT	Val → Gly	predicted chaperone
L46_2_94_F1	L46_2_94_R1	JW0306	betT	JW0306	3540323	C→T	1170 (390)	betT	C	T	GTC → GTT	Val → Val	choline transporter of high affinity
45L-102-F1	45L-102-R1	JW3998	yjbI	JW3998	4263498	C→T	18 (6)	yjbI	C	T	TGC → TGT	Cys → Cys	conserved protein
45L-88-F1	45L-88-R1	JW3674	yidA	JW3674	7244	G→A	435 (145)	yidA	G	A	ATG → ATA	Met → Ile	predicted hydrolase
45L-89-F1	45L-89-R1	notORF	gltS/trmH	notORF	58553	G→A	-	gltS/trmH	G	A	GTC → GTT	-	-
45L-95-F1	45L-95-R1	JW2222	yfaS	JW2222	1544509	C→T	1940 (647)	yfaS	C	T	GCC → GTC	Ala → Val	predicted protein, N-ter fragment (pseudogene)
45L-97-F1	45L-97-R1	JW1587	ynfL	JW1587	2209712	C→T	827 (276)	ynfL	C	T	CCG → CTG	Pro → Leu	predicted DNA-binding transcriptional regulator
45L-98-F1	45L-98-R1	JW1540	stfQ	JW1540	2243226	G→A	596 (199)	stfQ	G	A	AGC → AAC	Ser → Asn	Qin prophage; predicted side tail fibre assembly protein
L46_2_85_F1	L46_2_85_R1	JW1504	ydeV	JW1504	2278859	T→C	591 (197)	ydeV	T	C	GAT → GAC	Asp → Asp	predicted sugar kinase
45L-99-F1	45L-99-R1	JW1276	yciT	JW1276	2535559	G→A	229 (77)	yciT	G	A	GCC → ACC	Ala → Thr	predicted DNA-binding transcriptional regulator
L46_2_93_F1	L46_2_93_R1	JW0478	ybbK	JW0478	3355754	G→A	573 (191)	ybbK	G	A	GGG → GGA	Gly → Gly	predicted protease, membrane anchored
45L-100-F1	45L-100-R1	JW0407	thiL	JW0407	3435106	C→T	216 (72)	thiL	C	T	AAC → AAT	Asn → Asn	thiamin-monophosphate kinase
45L-93-F1	45L-93-R1	JW2777	ygdE	JW2777	942792	C→T	273 (91)	ygdE	C	T	GGC → GGT	Gly → Gly	predicted methyltransferase
45L-94-F1	45L-94-R1	JW5878	csiE	JW5878	1218201	G→A	127 (43)	csiE	G	A	GAT → AAT	Asp → Asn	stationary phase inducible protein
L46_2_102_F1	L46_2_102_R1	not ORF	ydgI/ydgH	not ORF	2199019	A→G	-	ydgI/ydgH	A	G	GTC → GTT	-	-
L46_2_95_F1	L46_2_95_R1	JW0014	dnaJ	JW0014	3856744	A→G	466 (156)	dnaJ	A	G	ACA → GCA	Thr → Ala	chaperone Hsp40, co-chaperone with DnaK
45L-103-F1	45L-103-R1	JW3829	mobA	JW3829	4472875	T→C	405 (135)	mobA	T	C	ATT → ATC	Ile → Ile	molybdopterin-guanine dinucleotide synthase
L46_2_105_F1	L46_2_105_R1	not ORF	rpmH/dnaA	not ORF	4630476	C→T	-	rpmH/dnaA	C	T	GTC → GTT	-	-
L46_2_98_F1	L46_2_98_R1	JW1117	purB	JW1117	2687875	A→G	123 (41)	purB	A	G	GTA → GTG	Val → Val	adenylosuccinate lyase
45L-73-F1	45L-73-R1	JW3654	yidJ	JW3654	26552	G→A	1195 (399)	yidJ	G	A	GAT → AAT	Asp → Asn	predicted sulfatase/phosphatase
L46_1_74_F1	L46_1_74_R1	JW3631	yicI	JW3631	49842	T→C	618 (206)	yicI	T	C	TAT → TAC	Tyr → Tyr	predicted alpha-glucosidase
L46_1_75_F1	L46_1_75_R2	JW3539	xylG	JW3539	151292	G→A	271 (91)	xylG	G	A	GCC → ACC	Ala → Thr	fused subunits of D-xylose transporter/ATP-binding components of ABC superfamily
L46_1_76_F1	L46_1_76_R3	JW5501	ygiQ	JW5501	722782	G→A	166 (56)	ygiQ	G	A	GTC → ATC	Val → Ile	conserved protein
L46_1_77_F1	L46_1_77_R4	JW5468	ygfS	JW5468	854945	C→T	195 (65)	ygfS	C	T	GGC → GGT	Gly → Gly	predicted oxidoreductase, 4Fe-4S ferredoxin-type subunit
L46_1_79_F1	L46_1_79_R6	JW2789	ptr	JW2789	925720	A→G	842 (281)	ptr	A	G	TAC → TGC	Tyr → Cys	protease III
L46_1_80_F1	L46_1_80_R7	JW2573	clpB	JW2573	1149955	G→A	367 (123)	clpB	G	A	GCC → ACC	Ala → Thr	protein disaggregation chaperone
L46_1_81_F1	L46_1_81_R8	JW2413	yfeS	JW2413	1338868	G→A	356 (119)	yfeS	G	A	GGT → GAT	Gly → Asp	conserved protein
L46_1_83_F1	L46_1_83_R10	JW2213	atoS	JW2213	1556244	C→T	686 (229)	atoS	C	T	GCA → GTA	Ala → Val	sensory histidine kinase in two-component regulatory system with AtoC
L46_1_84_F1	L46_1_84_R11	JW1683	aroD	JW1683	2103220	G→A	573 (191)	aroD	G	A	ATG → ATA	Met → Ile	3-dehydroquinate dehydratase
L46_1_100_F1	L46_1_100_R27	JW0855	poxB	JW0855	2971195	T→C	1126 (376)	poxB	T	C	TTC → CTC	Phe → Leu	pyruvate dehydrogenase (pyruvate oxidase), thiamin-dependent, FAD-binding
L46_1_89_F1	L46_1_89_R16	JW5062	ylaB	JW5062	3392562	C→T	225 (75)	ylaB	C	T	AGC → AGT	Ser → Ser	conserved inner membrane protein
L46_1_113_F1	L46_1_113_R40	not ORF	gmhB/metN	not ORF	3648648	C→T	-	gmhB/metN	C	T	GTC → GTT	-	-
L46_1_90_F1	L46_1_90_R17	JW0075	leuO	JW0075	3786110	C→T	900 (300)	leuO	C	T	GGC → GGT	Gly → Gly	DNA-binding transcriptional activator
L46_1_92_F1	L46_1_92_R19	JW4201	mgtA	JW4201	4046008	A→G	173 (58)	mgtA	A	G	GAC → GGC	Asp → Gly	magnesium transporter
45L-84-F1	45L-84-R1	notORF	msrA/ytfL	notORF	4072355	G→A	-	msrA/ytfL	G	A	GTC → GTT	-	-
L46_1_96_F1	L46_1_96_R23	JW3718	gidB	JW3718	4590854	C→A	66 (22)	gidB	C	A	AAC → AAA	Asn → Lys	methyltransferase, glucose-inhibited cell-division protein
L46_1_97_F1	L46_1_97_R24	JW3699	bglB	JW3699	4610989	G→A	222 (74)	bglB	G	A	GAG → GAA	Glu → Glu	cryptic phospho-beta-glucosidase B
L46_1_87_F1	L46_1_87_R14	JW1329	ogt	JW1329	2478420	G→T	179 (60)	ogt	G	T	GGC → GTC	Gly → Val	O-6-alkylguanine-DNA:cysteine-protein methyltransferase
L46_1_88_F1	L46_1_88_R15	JW1077	fabH	JW1077	2730346	T→C	635 (212)	fabH	T	C	GTC → GCC	Val → Ala	3-oxoacyl-[acyl-carrier-protein] synthase III
L46_1_91_F1	L46_1_91_R18	JW4290	yjiE	JW4290	3955386	G→A	647 (216)	yjiE	G	A	CGC →CAC	Arg → His	predicted DNA-binding transcriptional regulator
L46_1_115_F1	L46_1_115_R42	not ORF	ydbA/ydbA	not ORF	2409300	T→C	-	ydbA/ydbA	T	C	GTC → GTT	-	-
L46_1_109_F1	L46_1_109_R36	JW0467	ybaL	JW0467	3367849	C→T	133 (45)	ybaL	C	T	CCA → TCA	Pro → Ser	predicted transporter with NAD(P)-binding Rossmann-fold domain
L46_1_105_F1	L46_1_105_R32	JW1492	ydeM	JW1492	2298046	C→T	359 (120)	ydeM	C	T	CCC → CTC	Pro → Leu	conserved protein
L46_1_106_F1	L46_1_106_R33	JW1489	pqqL	JW1489	2304863	G→A	1588 (530)	pqqL	G	A	GCC → ACC	Ala → Thr	predicted peptidase
L46_1_108_F1	L46_1_108_R35	JW0518	folD	JW0518	3313395	T→C	182 (61)	folD	T	C	GTC → GCC	Val → Ala	bifunctional 5,10-methylene-tetrahydrofolate dehydrogenase/5,10-methylene-tetrahydrofolate cyclohydrolase
L46_1_103_F1	L46_1_103_R30	JW2987	parC	JW2987	718627	C→T	838 (280)	parC	C	T	CCG → TCG	Pro → Ser	DNA topoisomerase IV, subunit A
L46_1_82_F1	L46_1_82_R9	JW2294	pta	JW2294	1462104	C→T	122 (42)	pta	C	T	GCT → GTT	Ala → Val	phosphate acetyltransferase
L46_1_107_F1	L46_1_107_R34	JW0593	ybdL	JW0593	3246723	A→G	811 (271)	ybdL	A	G	ACC → GCC	Thr → Ala	methionine aminotransferase, PLP-dependent
L46_1_111_F1	L46_1_111_R38	JW4102	groS	JW4102	4143646	T→C	248 (83)	groS	T	C	GTG → GCG	Val → Ala	Cpn10 chaperonin GroES, small subunit of GroESL
L46_1_78_F1	L46_1_78_R5	JW5923	ygfK	JW5923	864695	C→T	3009 (1003)	ygfK	C	T	AAC → AAT	Asn → Asn	predicted oxidoreductase, Fe-S subunit
L46_1_104_F1	L46_1_104_R31	JW2733	cysI	JW2733	994115	T→C	452 (151)	cysI	T	C	ATG → ACG	Met → Thr	sulfite reductase, beta subunit, NAD(P)-binding
L46_1_98_F1	L46_1_98_R25	JW2298	yfcF	JW2298	1456899	G→A	413 (138)	yfcF	G	A	GGA → GAA	Gly → Glu	predicted enzyme
L46_1_99_F1	L46_1_99_R26	JW1696	ydiU	JW1696	2087692	C→T	459 (153)	ydiU	C	T	AGC → AGT	Ser → Ser	conserved protein
L46_1_86_F1	L46_1_86_R13	JW1506	ego	JW1506	2276537	T→C	452 (151)	ego	T	C	ATC → ACC	Ile → Thr	fused AI2 transporter subunits/ATP-binding components of ABC superfamily
L46_1_101_F1	L46_1_101_R28	JW0599	ahpF	JW0599	3239980	G→A	1387 (463)	ahpF	G	A	GAA → AAA	Glu → Lys	alkyl hydroperoxide reductase, F52a subunit, FAD/NAD(P)-binding
L46_1_102_F1	L46_1_102_R29	JW5071	sfmH	JW5071	3308127	A→G	487 (163)	sfmH	A	G	ACA → GCA	Thr → Ala	predicted fimbrial-like adhesin protein
L46_1_94_F1	L46_1_94_R21	JW3982	yjbC	JW3982	4283645	C→T	472 (158)	yjbC	C	T	CCA → TCA	Pro → Ser	23S rRNA pseudouridine synthase
L46_1_95_F1	L46_1_95_R22	JW3835	polA	JW3835	4467029	T→C	476 (159)	polA	T	C	ATC → ACC	Ile → Thr	fused DNA polymerase I 5'->3' exonuclease/3'->5' polymerase/3'->5' exonuclease
L46_2_81_F1	L46_2_81_R1	JW2102	molR	JW2102	1679839	G→A	547 (183)	molR	G	A	GCC → ACC	Ala → Thr	DNA-binding transcriptional regulator, N-ter fragment (pseudogene)
L46_2_88_F1	L46_2_88_R1	JW5161	lolC	JW5161	2703785	G→C	528 (176)	lolC	G	C	GGG → GGC	Gly → Gly	outer membrane-specific lipoprotein transporter subunit/membrane component of ABC superfamily
L46_2_78_F1	L46_2_78_R1	JW2733	cysI	JW2733	994061	T→C	398 (133)	cysI	T	C	GTG → GCG	Val → Ala	sulfite reductase, beta subunit, NAD(P)-binding
L46_2_79_F1	L46_2_79_R1	JW2318	flk	JW2318	1438501	G→A	522 (174)	flk	G	A	CAG → CAA	Gln → Gln	predicted flagella assembly protein
L46_2_80_F1	L46_2_80_R1	JW2234	glpT	JW2234	1524987	C→T	390 (130)	glpT	C	T	TGC → TGT	Cys → Cys	sn-glycerol-3-phosphate transporter
L46_2_101_F1	L46_2_101_R1	not ORF	yodD/dsrB	not ORF	1853080	C→T	-	yodD/dsrB	C	T	GTC → GTT	-	-
L46_2_75_F1	L46_2_75_R1	JW3236	yhdW	JW3236	464424	G→A	192 (64)	yhdW	G	A	TTG → TTA	Leu → Leu	predicted amino-acid transporter subunit/periplasmic-binding component of ABC superfamily
L46_2_84_F1	L46_2_84_R1	JW1551	ydfT	JW1551	2235416	C→T	180 (60)	ydfT	C	T	GAC → GAT	Asp → Asp	Qin prophage; predicted antitermination protein Q
46L-2-87-F2	46L-2-87-R2	JW1467	yddK	JW1467	2332845	G→A	82 (28)	yddK	G	A	GCC → ACC	Ala → Thr	predicted protein
L46_2_87_F1	L46_2_87_R1	JW1274	yciH	JW1274	2536719	A→G	301 (101)	yciH	A	G	ATG → GTG	Met → Val	conserved protein
L46_2_89_F1	L46_2_89_R1	JW1077	fabH	JW1077	2730451	C→T	530 (177)	fabH	C	T	ACC → ATC	Thr → Ile	3-oxoacyl-[acyl-carrier-protein] synthase III
L46_2_90_F1	L46_2_90_R1	JW1037	mdoH	JW1037	2767783	C→T	1094 (365)	mdoH	C	T	GCC → GTC	Ala → Val	glucan biosynthesis: glycosyl transferase
L46_2_96_F1	L46_2_96_R1	JW4067	phnC	JW4067	4189633	G→A	218 (73)	phnC	G	A	CGC → CAC	Arg → His	phosphonate/organophosphate ester transporter subunit/ATP-binding component of ABC superfamily
L46_2_77_F1	L46_2_77_R1	JW2797	ptsP	JW2797	917472	C→T	2144 (715)	ptsP	C	T	GCG → GTG	Ala → Val	fused PEP-protein phosphotransferase (enzyme I) of PTS system
L46_2_100_F1	L46_2_100_R1	not ORF	pck/yhgE	not ORF	351118	G→A	-	pck/yhgE	G	A	GTC → GTT	-	-
L46_2_82_F1	L46_2_82_R1	JW1861	torZ	JW1861	1921409	A→G	1138 (380)	torZ	A	G	ACA → GCA	Thr → Ala	trimethylamine N-oxide reductase system III, catalytic subunit
L46_2_83_F1	L46_2_83_R1	JW1709	thrS	JW1709	2076233	A→G	326 (109)	thrS	A	G	GAC → GGC	Asp → Gly	threonyl-tRNA synthetase
L46_2_97_F1	L46_2_97_R1	JW1689	ydiS	JW1689	2096567	G→A	517 (173)	ydiS	G	A	GTT → ATT	Val → Ile	predicted oxidoreductase, FAD/NAD(P)-binding domain
46L-2-94-F2	46L-2-94-R2	JW0630	mrdA	JW0630	3213095	C→T	194 (65)	mrdA	C	T	GCG → GTG	Ala → Val	transpeptidase involved in peptidoglycan synthesis (penicillin-binding protein 2)
L46_2_99_F1	L46_2_99_R1	JW5783	yjiH	JW5783	3952512	T→C	164 (55)	yjiH	T	C	TTT → TCT	Phe → Ser	conserved inner membrane protein
										45℃データベースでまとめ
